# Supplementary material for: Screening and Identification of Lujo Virus Inhibitors Using a Recombinant Reporter Virus Platform
Source: Viruses. 2021 Jun 28;13(7):1255. doi: 10.3390/v13071255 (PMC8310135; doi:10.3390/v13071255)
Supplement: Supplementary file 1 [file viruses-13-01255-s001.zip]

Archive with 1 entries (1 files):
- viruses-1263721-supplementary.pdf
